# Supplementary material for: Chains of Commerce: A Comprehensive Review of Animal Welfare Impacts in the International Wildlife Trade
Source: Animals (Basel). 2025 Mar 27;15(7):971. doi: 10.3390/ani15070971 (PMC11988014; doi:10.3390/ani15070971)
Supplement: Supplementary file 1 [file animals-15-00971-s001.zip]

Archive with 10 entries (10 files):
- Table S10_elephants.pdf
- Table S1_Ball pythons.pdf
- Table S2_Zebrafish.pdf
- Table S3_African grey parrots.pdf
- Table S4_Sharks.pdf
- Table S5_Pangolins_.pdf
- Table S6_Crickets for feed and food.pdf
- Table S7_frogs.pdf
- Table S8_crocs.pdf
- Table S9_Lions.pdf
